# Supplementary material for: Effect of Extreme Weather Events on Mental Health: A Narrative Synthesis and Meta-Analysis for the UK
Source: Int J Environ Res Public Health. 2020 Nov 19;17(22):8581. doi: 10.3390/ijerph17228581 (PMC7699288; doi:10.3390/ijerph17228581)
Supplement: Supplementary file 1 [file ijerph-17-08581-s001.zip]

Archive with 3 entries (3 files):
- Table S1 – PRISMA 2009 checklist.docx
- Table S2 - Full search strategy.docx
- Figures S1-S3_Florest Plot of the leave one out sensituvity analysis.docx
